# Supplementary material for: The role of domestication and experience in ‘looking back’ towards humans in an unsolvable task
Source: Sci Rep. 2017 Apr 19;7:46636. doi: 10.1038/srep46636 (PMC5395970; doi:10.1038/srep46636)
Supplement: Supplementary Dataset [file srep46636-s2.xls]

## Sheet: solvable
subject	sex	group	trial	Lat_success
10	m	Free	1	57.1
10	m	Free	2	16.6
10	m	Free	3	9.9
13	m	Free	1	21.7
13	m	Free	2	19.1
13	m	Free	3	3.4
15	m	Free	1	10.7
15	m	Free	2	3.4
15	m	Free	3	3
24	f	Free	1	120.6
24	f	Free	2	4.6
24	f	Free	3	12.4
29	m	Free	1	36.5
29	m	Free	2	6.2
29	m	Free	3	10.6
33	m	Free	1	109.6
33	m	Free	2	18.6
33	m	Free	3	7.9
41	m	Free	1	8
41	m	Free	2	17.1
41	m	Free	3	1.1
43	m	Free	1	29.1
43	m	Free	2	10.7
43	m	Free	3	3
45	m	Free	1	8.1
45	m	Free	2	9.9
45	m	Free	3	1.4
59	m	Free	1	6.3
59	m	Free	2	7
59	m	Free	3	9.4
69	m	Free	1	13.2
69	m	Free	2	37.1
69	m	Free	3	18.3
Amarok	m	Wolves	1	1.8
Amarok	m	Wolves	2	0.7
Amarok	m	Wolves	3	0.9
Apache	m	Wolves	1	20.5
Apache	m	Wolves	2	3.2
Apache	m	Wolves	3	6.6
Aragorn	m	Wolves	1	0.8
Aragorn	m	Wolves	2	0.6
Aragorn	m	Wolves	3	0.6
Cherooky	m	Wolves	1	2.2
Cherooky	m	Wolves	2	0.8
Cherooky	m	Wolves	3	1.1
Chitto	m	Wolves	1	1.1
Chitto	m	Wolves	2	1.2
Chitto	m	Wolves	3	0.8
Geronimo	m	Wolves	1	1
Geronimo	m	Wolves	2	1
Geronimo	m	Wolves	3	0.4
Kaspar	m	Wolves	1	0.9
Kaspar	m	Wolves	2	0.8
Kaspar	m	Wolves	3	0.3
Kenai	m	Wolves	1	36.3
Kenai	m	Wolves	2	2
Kenai	m	Wolves	3	60.3
Nanuk	m	Wolves	1	3.1
Nanuk	m	Wolves	2	1.6
Nanuk	m	Wolves	3	1.4
Sheema	f	Wolves	1	3.1
Sheema	f	Wolves	2	0.7
Sheema	f	Wolves	3	0.5
Tala	f	Wolves	1	2.7
Tala	f	Wolves	2	1.1
Tala	f	Wolves	3	0.9
Tatonga	f	Wolves	1	1.2
Tatonga	f	Wolves	2	0.7
Tatonga	f	Wolves	3	0.5
Wamblee	m	Wolves	1	7.6
Wamblee	m	Wolves	2	1.6
Wamblee	m	Wolves	3	0.7
Wapi	m	Wolves	1	0.4
Wapi	m	Wolves	2	0.4
Wapi	m	Wolves	3	0.3
Yukon	f	Wolves	1	1.9
Yukon	f	Wolves	2	1.1
Yukon	f	Wolves	3	0.8
Alaika	f	WSCDogs	1	8.1
Alaika	f	WSCDogs	2	2.4
Alaika	f	WSCDogs	3	1.1
Kilio	m	WSCDogs	1	5
Kilio	m	WSCDogs	2	1.2
Kilio	m	WSCDogs	3	0.7
Maisha	m	WSCDogs	1	14.9
Maisha	m	WSCDogs	2	1.7
Maisha	m	WSCDogs	3	1.7
Nuru	m	WSCDogs	1	2.4
Nuru	m	WSCDogs	2	3.2
Nuru	m	WSCDogs	3	4.3
Rafiki	m	WSCDogs	1	5.2
Rafiki	m	WSCDogs	2	6.4
Rafiki	m	WSCDogs	3	1.7
Zuri	f	WSCDogs	1	8.1
Zuri	f	WSCDogs	2	4.7
Zuri	f	WSCDogs	3	2.3
Banzai	m	WSCDogs	1	110.1
Banzai	m	WSCDogs	2	6.5
Banzai	m	WSCDogs	3	4.8
Cheza	f	Pets	1	10.7
Cheza	f	Pets	2	6
Cheza	f	Pets	3	2.1
Enzi	m	WSCDogs	1	12.8
Enzi	m	WSCDogs	2	5.6
Enzi	m	WSCDogs	3	1.8
Gombo	m	WSCDogs	1	6.5
Gombo	m	WSCDogs	2	6.4
Gombo	m	WSCDogs	3	8
Hiari	m	WSCDogs	1	149.6
Hiari	m	WSCDogs	2	15.6
Hiari	m	WSCDogs	3	6.7
Imara	f	WSCDogs	1	11.7
Imara	f	WSCDogs	2	8
Imara	f	WSCDogs	3	1.6
Jitu	m	Pets	1	21.8
Jitu	m	Pets	2	6.3
Jitu	m	Pets	3	2.2
Kiatu	m	Pets	1	4.3
Kiatu	m	Pets	2	6
Kiatu	m	Pets	3	1.5
Panya	f	WSCDogs	1	0.9
Panya	f	WSCDogs	2	2
Panya	f	WSCDogs	3	1.3
Pepeo	m	WSCDogs	1	18.6
Pepeo	m	WSCDogs	2	3.6
Pepeo	m	WSCDogs	3	5.8
Sahibu	m	WSCDogs	1	43.3
Sahibu	m	WSCDogs	2	3
Sahibu	m	WSCDogs	3	2.5
1 _Herr_Biber	m	Pets	1	9
1 _Herr_Biber	m	Pets	2	28.8
1 _Herr_Biber	m	Pets	3	20.3
2_Phoebe	f	Pets	1	15.7
2_Phoebe	f	Pets	2	4.8
2_Phoebe	f	Pets	3	5.6
3_Phoebe	f	Pets	1	15.5
3_Phoebe	f	Pets	2	5.9
3_Phoebe	f	Pets	3	1.9
4_Unknown	f	Pets	1	11.6
4_Unknown	f	Pets	2	9.8
4_Unknown	f	Pets	3	5
7_Pinto	m	Pets	1	3.7
7_Pinto	m	Pets	2	6.4
7_Pinto	m	Pets	3	2.1
9_Deysy	m	Pets	1	3.7
9_Deysy	m	Pets	2	1.7
9_Deysy	m	Pets	3	1.2
10_Lotta	f	Pets	1	12.1
10_Lotta	f	Pets	2	2.4
10_Lotta	f	Pets	3	2.3
11_Soja	m	Pets	1	21.9
11_Soja	m	Pets	2	2
11_Soja	m	Pets	3	1.4
24_Flo	m	Pets	1	11.8
24_Flo	m	Pets	2	5.2
24_Flo	m	Pets	3	3.3
28_Sollie	m	Pets	1	30
28_Sollie	m	Pets	2	7.7
28_Sollie	m	Pets	3	2.2
30_Tina	f	Pets	1	8.4
30_Tina	f	Pets	2	2.9
30_Tina	f	Pets	3	2.9
31_Molly	f	Pets	1	2.9
31_Molly	f	Pets	2	2.4
31_Molly	f	Pets	3	0.7
32_Hybie	f	Pets	1	1.7
32_Hybie	f	Pets	2	2.4
32_Hybie	f	Pets	3	1.2
33_Putzy	f	Pets	1	30.6
33_Putzy	f	Pets	2	14.1
33_Putzy	f	Pets	3	5.9
34_Buddy	m	Pets	1	3.7
34_Buddy	m	Pets	2	8.7
34_Buddy	m	Pets	3	5.9
35_Betty	f	Pets	1	2.4
35_Betty	f	Pets	2	2.6
35_Betty	f	Pets	3	1.4

## Sheet: unsolvable
subject	sex	group	trial	Bin_gazehuman	Freq_gazehuman	Dur_gazehuman	Lat_gazehuman	Dur_interapp	Dur_interhuman	Freq_gazealternation
10	m	Free	4	1	10	18.5	7.4	103.6	0.6	7
13	m	Free	4	1	7	9.1	46	89.9	0	4
15	m	Free	4	1	22	31.3	26.6	36.6	0.3	14
24	f	Free	4	1	10	11.4	19.1	74.8	0	3
29	m	Free	4	1	10	8.6	15.6	71	0	3
33	m	Free	4	1	10	11.2	65.9	69.5	10.1	3
41	m	Free	4	1	16	21.6	15.8	26.1	0.2	4
43	m	Free	4	1	28	40.6	14.8	20.5	37.2	12
45	m	Free	4	1	15	8.9	26.6	24.9	1	6
59	m	Free	4	1	16	25.8	25.8	72.9	13.2	8
69	m	Free	4	1	14	35.1	6.1	75.3	0	2
Amarok	m	Wolves	4	1	12	12.1	75.9	84.3	3.7	7
Apache	m	Wolves	4	1	18	14.8	3.6	82.2	0	7
Aragorn	m	Wolves	4	0	0	0	180	97.4	0	0
Cherooky	m	Wolves	4	1	1	1.4	139.4	178.7	0	1
Chitto	m	Wolves	4	1	3	1.9	53	54.5	0	1
Geronimo	m	Wolves	4	1	1	0.8	108.3	143.2	0	0
Kaspar	m	Wolves	4	0	0	0	180	174.4	0	0
Kenai	m	Wolves	4	1	3	3.9	66.8	57.4	0	0
Nanuk	m	Wolves	4	1	1	1.6	69.6	151.4	1.2	0
Sheema	f	Wolves	4	1	7	9	154.6	39.4	3.7	7
Tala	f	Wolves	4	1	5	5.5	27.4	71.5	4	4
Tatonga	f	Wolves	4	0	0	0	180	172.7	0	0
Wamblee	m	Wolves	4	1	25	26.5	14.8	46.6	1.2	3
Wapi	m	Wolves	4	1	4	3.4	14	98.3	5.6	3
Yukon	f	Wolves	4	0	0	0	180	169.9	0	0
Alaika	f	WSCDogs	4	1	17	24.8	38.8	52.2	10.1	3
Kilio	m	WSCDogs	4	1	4	2.9	24.2	49.1	0.8	3
Maisha	m	WSCDogs	4	1	12	14.9	24.1	45.3	18.4	2
Nuru	m	WSCDogs	4	1	13	78.9	25.4	35.7	2.8	8
Rafiki	m	WSCDogs	4	1	11	22.3	42.5	69.6	17.4	3
Zuri	f	WSCDogs	4	1	4	3.4	32.3	42.6	0	1
Banzai	m	WSCDogs	4	1	6	8	67	42.4	17.5	3
Cheza	f	APets	4	1	7	12.4	15	37	9.6	0
Enzi	m	WSCDogs	4	1	20	32.4	16.3	33.5	0	20
Gombo	m	WSCDogs	4	1	15	24.1	10.6	63.5	2	10
Hiari	m	WSCDogs	4	1	20	29.2	15.5	41.9	8.2	10
Imara	f	WSCDogs	4	1	15	42.2	11.5	59.3	1.4	12
Jitu	m	Pet	4	1	23	92	14	24.7	0.9	17
Kiatu	m	Pet	4	1	16	15.5	12.4	47.3	7	9
Panya	f	WSCDogs	4	1	28	31.3	14.5	37.9	6	12
Pepeo	m	WSCDogs	4	1	18	12.2	8	32.4	8.8	5
Sahibu	m	WSCDogs	4	1	15	29.8	23.9	46.7	5.1	10
1 _Herr_Biber	m	Pet	4	1	11	24.6	55.6	85.2	0	3
2_Phoebe	f	Pet	4	1	9	9.3	65.6	91.6	0.3	2
3_Phoebe	f	Pet	4	1	11	36.1	55.2	65.2	0	3
4_Unknown	f	Pet	4	1	7	5.2	37.1	53.7	0.6	2
7_Pinto	m	Pet	4	1	20	39.1	5.6	14.4	11	9
9_Deysy	m	Pet	4	1	3	1.4	43.7	33.3	0.6	2
10_Lotta	f	Pet	4	1	5	5.9	43.6	155.9	3.2	1
11_Soja	m	Pet	4	1	25	90.1	18.5	26.5	4.5	4
24_Flo	m	Pet	4	1	13	23.1	6.2	22.9	0	2
28_Sollie	m	Pet	4	1	6	6.3	122.3	61.9	0	0
30_Tina	f	Pet	4	1	13	27	32	5.8	0	1
31_Molly	f	Pet	4	1	19	32.7	7.7	32.9	0	1
32_Hybie	f	Pet	4	1	15	16.2	13.9	24.2	2.2	7
33_Putzy	f	Pet	4	1	9	7.8	23.7	77.2	0	4
34_Buddy	m	Pet	4	1	17	55.9	25.9	53.3	8	4
35_Betty	f	Pet	4	1	8	9.5	32.4	43.4	1.8	1
